# Supplementary material for: Long-Term Outcomes of Stereotactic Body Radiotherapy (SBRT) for Intraprostatic Relapse after Definitive Radiotherapy for Prostate Cancer: Patterns of Failure and Association between Volume of Irradiation and Late Toxicity
Source: Cancers (Basel). 2023 Feb 13;15(4):1180. doi: 10.3390/cancers15041180 (PMC9954604; doi:10.3390/cancers15041180)
Supplement: Supplementary file 1 [file cancers-15-01180-s001.zip]

Archive with 3 entries (3 files):
- Supplementary File S1 patient details.xlsx
- Supplementary File S2 supplementary tables.pdf
- Supplementary-File-S3.pdf
