# Supplementary material for: Long-Term Outcomes of Stereotactic Body Radiotherapy (SBRT) for Intraprostatic Relapse after Definitive Radiotherapy for Prostate Cancer: Patterns of Failure and Association between Volume of Irradiation and Late Toxicity
Source: Cancers (Basel). 2023 Feb 13;15(4):1180. doi: 10.3390/cancers15041180 (PMC9954604; doi:10.3390/cancers15041180)
Supplement: Supplementary file 1 [file cancers-15-01180-s001.zip › Supplementary File S1 patient details.xlsx]

## Sheet: AE
#	Time [months]	Event	GRADE	SAE?	Additional patient / AE description
1	-51.2484	EBRT 45/1.8 + 32/2 Gy			PSA max 17.85 ng/mL; ISUP 1; T2cN0M0
1	0	sSBRT 30/10 Gy; SIB			78 yrs; PSA 0.44 ng/mL; HSPC; no metastases
1	1.51117	Urinary tract obstruction	1
1	1.51117	Urinary frequency	1
1	19.2181	Distant metastases
1	41.4915	Local recurrence
1	45.2037	End of follow-up
1	69.7438	Death
2	-80.1248	EBRT 45/1.8 + 32/2 Gy			PSA max 16.8 ng/mL; ISUP 1; T2cN0M0
2	0	sSBRT 30/10 Gy; SIB			78 yrs; PSA 4.02 ng/mL; HSPC; no metastases
2	14.159	Urinary frequency	2
2	33.9028	Local recurrence
2	34.3955	Biochemical recurrence
2	47.6675	Urinary retention	2
2	54.9606	Distant metastases
2	55.0263	Pelvic soft tissue necrosis	2
2	55.4862	End of follow-up
2	55.4862	Death
3	-56.5703	EBRT 74/2 Gy			PSA max 7.48 ng/mL; ISUP 1; T1cN0M0
3	0	sSBRT 30/10 Gy; SIB			66 yrs; PSA 4.16 ng/mL; CRPC; no metastases
3	3.67937	Cystitis noninfective	1
3	30.8147	Rectal hemorrhage	2
3	100.887	Distant metastases
3	102.464	Biochemical recurrence
3	112.943	End of follow-up
3	116.557	Alive
4	-21.5506	EBRT 76/2 Gy			PSA max 8.9 ng/mL; ISUP 4; T3bN0M0
4	0	sSBRT 30/10 Gy; SIB			68 yrs; PSA 4.11 ng/mL; HSPC; oligometastatic
4	2.98949	Abdominal pain	1
4	4.23784	Cystitis noninfective	2
4	51.1498	Distant metastases
4	51.1498	Local recurrence
4	94.2838	Biochemical recurrence
4	97.1091	End of follow-up
4	100.558	Alive
5	-225.033	EBRT 64/2 Gy			PSA max 8 ng/mL; ISUP 5; T3bN0M0
5		Urinary frequency	2
5	0	sSBRT 36.25/7.25 Gy; WG			83 yrs; PSA 0.72 ng/mL; CRPC; no metastases
5	3.35085	Cystitis noninfective	1
5	7.88436	Cystitis noninfective	1
5	8.86991	Urinary urgency	1
5	8.86991	Hematuria	1
5	25.1643	BC
5	40.1445	FFDM
5	41.0644	End of follow-up
5	41.0644	Alive
6	-134.954	EBRT 45/1.8 + 28/2 Gy			PSA max 13.9 ng/mL; ISUP 4; T3bN0M0
6	0	sSBRT 36.25/7.25 Gy; WG			69 yrs; PSA 2.07 ng/mL; HSPC; no metastases
6	6.73456	Cystitis noninfective	2
6	6.73456	Biochemical recurrence
6	10.184	Distant metastases
6	44.6124	End of follow-up
6	44.6124	Death
7	-176.741	EBRT 73.8/1.8 Gy			PSA max 1.1 ng/mL; ISUP 2; T1cN0M0
7	0	sSBRT 36.25/7.25 Gy; WG			83 yrs; PSA 1.47 ng/mL; HSPC; no metastases
7	8.70565	Pelvic pain	2
7	9.29698	Urinary incontinence	2
7	18.3968	Urinary tract infection	3	1	Hospitaliation required
7	18.636	Rectal hemorrhage	2
7	22.0105	End of follow-up
7	22.9304	Death
8	-103.022	EBRT 70/2 Gy			PSA max 11.05 ng/mL; ISUP 4; T2cN0M0
8	0	sSBRT 36.25/7.25 Gy; WG			77 yrs; PSA 7.05 ng/mL; CRPC; no metastases
8	0.394218	Urinary frequency	1
8	3.67937	Distant metastases
8	3.67937	Biochemical recurrence
8	8.27858	Local recurrence
8	9.39553	End of follow-up
8	10.1511	Death
9	-163.666	EBRT 72/2 Gy			PSA max 19.33 ng/mL; ISUP 4; T1cN0M0
9	0	sSBRT 36.25/7.25 Gy; WG			89 yrs; PSA 1.99 ng/mL; HSPC; no metastases
9	0.295664	Cystitis noninfective	2
9	11.5637	Pelvic pain	2
9	11.5637	End of follow-up
9	26.3798	Death
10	-143.89	EBRT 72/2 Gy			PSA max 3.2 ng/mL; ISUP 1; T1cN0M0
10	0	sSBRT 36.25/7.25 Gy; WG			73 yrs; PSA 16.15 ng/mL; HSPC; no metastases
10	0.295664	Cystitis noninfective	1
10	43.2326	Cystitis noninfective	2
10	43.2326	End of follow-up
10	45.3022	Death
11	-149.047	EBRT 72/2 Gy			PSA max 16.74 ng/mL; ISUP 1; T1cN0M0
11		Hemorrhoids	1
11	0	sSBRT 36.25/7.25 Gy; WG			59 yrs; PSA 4.96 ng/mL; CRPC; no metastases
11	0.492773	Cystitis noninfective	1
11	0.492773	Urinary frequency	1
11	13.9947	Urinary retention	2
11	15.5388	Urinary fistula	4	1	Required surgical treatment including colostomy and bi-lateral nephrostomy
11	38.1406	End of follow-up
11	72.8975	Alive
12	-165.769	EBRT 72/2 Gy			PSA max 10.3 ng/mL; ISUP 5; T1cN0M0
12	0	sSBRT 36.25/7.25 Gy; focal			69 yrs; PSA 15.7 ng/mL; HSPC; no metastases
12	53.8108	End of follow-up
12	75.6899	Alive
13	-112.089	EBRT 72/2 Gy			PSA max 7.2 ng/mL; ISUP 1; T1cN0M0
13	0	sSBRT 36.25/7.25 Gy; WG			73 yrs; PSA 3.5 ng/mL; HSPC; no metastases
13	6.70171	urinary frequency	1
13	6.70171	Rectal pain	1
13	6.70171	Hematuria	3	1	Hospitalization and elective invasive intervention due to gross hematuria
13	6.70171	Rectal hemorrhage	1
13	6.70171	Diarrhea	2
13	38.0092	End of follow-up
13	41.0644	Alive
14	-65.5388	EBRT 74/2 Gy			PSA max 45.7 ng/mL; ISUP 1; T1cN0M0
14		Cystitis noninfective	1
14	0	sSBRT 36.25/7.25 Gy; WG			81 yrs; PSA 6.7 ng/mL; HSPC; no metastases
14	11.498	End of follow-up
14	76.0841	Alive
15	-132.983	EBRT 74/2 Gy			PSA max 25 ng/mL; ISUP 5; T1cN0M0
15	0	sSBRT 36.25/7.25 Gy; WG			84 yrs; PSA 2.96 ng/mL; HSPC; no metastases
15	0.459921	Urinary frequency	1
15	33.9685	Cystitis noninfective	2
15	45.8607	Biochemical recurrence
15	45.9264	Urinary tract obstruction	1
15	45.9264	End of follow-up
15	52.661	Death
16	-65.4731	EBRT 74/2 Gy			PSA max 9.52 ng/mL; ISUP 2; T1cN0M0
16	0	sSBRT 36.25/7.25 Gy; focal			59 yrs; PSA 10.17 ng/mL; CRPC; oligometastatic
16	2.98949	Biochemical recurrence
16	10.3482	Urinary urgency	1
16	10.3482	Cystitis noninfective	1
16	19.1524	Distant metastases
16	46.9448	End of follow-up
16	47.6675	Death
17	-46.1892	EBRT 74/2 Gy			PSA max 30.35 ng/mL; ISUP 5; T2aN0M0
17	0	sSBRT 36.25/7.25 Gy; WG			87 yrs; PSA 9.97 ng/mL; HSPC; no metastases
17	5.22339	Cystitis noninfective	1
17	8.21288	Cystitis noninfective	1
17	11.4323	Cystitis noninfective	2
17	28.6794	Rectal hemorrhage	1
17	51.117	Distant metastases
17	51.117	Local recurrence
17	55.5848	Biochemical recurrence
17	60.4139	End of follow-up
17	61.6294	Alive
18	-207.26	EBRT 45/1.8 + 30/2 Gy			PSA max MD; ISUP 1; T1cN0M0
18	0	sSBRT 36.25/7.25 Gy; WG			73 yrs; PSA 2.88 ng/mL; HSPC; no metastases
18	0.262812	Cystitis noninfective	1
18	0.262812	Urinary tract obstruction	1
18	10.3482	Constipation	1
18	10.3482	Abdominal pain	1
18	11.3009	Proctitis	2
18	17.8712	Cystitis noninfective	2
18	17.8712	End of follow-up
18	36.7937	Alive
19	-48.1275	EBRT 76/2 Gy			PSA max 32.7 ng/mL; ISUP 5; T1cN0M0
19		Urinary tract obstruction	2
19	0	sSBRT 36.25/7.25 Gy; WG			67 yrs; PSA 3.33 ng/mL; HSPC; oligometastatic
19	2.39816	Hematuria	1
19	5.97898	Hematuria	2
19	5.97898	End of follow-up
19	10.1183	Death
20	-112.582	EBRT 76/2 Gy			PSA max 36 ng/mL; ISUP 1; T2cN0M0
20	0	sSBRT 36.25/7.25 Gy; WG			81 yrs; PSA 3.22 ng/mL; HSPC; no metastases
20	17.8055	Cystitis noninfective	1
20	17.8055	End of follow-up
20	55.3548	Death
21	-114.028	EBRT 76/2 Gy			PSA max 6 ng/mL; ISUP 1; T2bN0M0
21	0	sSBRT 36.25/7.25 Gy; focal			77 yrs; PSA 2.72 ng/mL; HSPC; no metastases
21	3.1866	Hematuria	1
21	3.1866	Rectal hemorrhage	1
21	11.0053	Local recurrence
21	16.1958	Pelvic soft tissue necrosis	3	1	The patient received surgery due to local recurrence, which was followed by a massive pelvic tissue necrosis. While it is disputable whether this should be certainly considered as sSBRT-related, we believe that there is a clear 'time-and-place' association, and necrosis is a known adverse effect of high radiation doses.
21	26.7083	Distant metastases
21	26.7083	Biochemical recurrence
21	30.092	End of follow-up
21	30.092	Death
22	-59.1984	EBRT 76/2 Gy			PSA max 5.6 ng/mL; ISUP 2; T2bN0M0
22	0	sSBRT 36.25/7.25 Gy; WG			76 yrs; PSA 1.9 ng/mL; HSPC; no metastases
22	6.40604	Proctitis	2
22	16.2943	Pelvic soft tissue necrosis	3	1	The patient developed rectal cancer which required operative treatment. After the surgery, vast pevic necrosis and pre-sacral abscess occured. While it is unlikely that the rectal cancer was secondary to the sSBRT (however - it is possible that it was induced by the primary irradiation), we believe that this adverse effect should be categorized as at least possibly associated with sSBRT, as there…
22	16.2943	End of follow-up
22	24.0802	Death
23	-87.7135	EBRT 76/2 Gy			PSA max 12.73 ng/mL; ISUP 1; T1cN0M0
23	0	sSBRT 36.25/7.25 Gy; WG			67 yrs; PSA 3.85 ng/mL; HSPC; no metastases
23	6.80026	Urinary retention	1
23	6.80026	Rectal pain	2
23	6.80026	Diarrhea	2
23	6.80026	Rectal hemorrhage	2
23	7.22733	Rectal ulcer	2
23	10.0526	Rectal fistula	3	1	Required hospitalization and stoma
23	11.3995	Pelvic pain	3	1	Limiting ADL, required hospitalization
23	11.3995	End of follow-up
23	18.6597	Death
24	-30.7162	EBRT 76/2 Gy			PSA max 5.7 ng/mL; ISUP 1; T1cN0M0
24	0	sSBRT 36.25/7.25 Gy; focal			80 yrs; PSA 1.23 ng/mL; HSPC; no metastases
24	6.20894	Cystitis noninfective	1
24	6.99737
24	30.5848	End of follow-up
24	66.0644	Alive
25	-132.917	EBRT 76/2 Gy			PSA max 3.2 ng/mL; ISUP 1; T2aN0M0
25	0	sSBRT 36.25/7.25 Gy; focal			76 yrs; PSA 4.35 ng/mL; HSPC; oligometastatic
25	25.9527	Urinary tract obstruction	1
25	47.7989	End of follow-up
25	54.3364	Death
26	-87.4179	EBRT 76/2 Gy			PSA max 28.5 ng/mL; ISUP 1; T1cN0M0
26	0	sSBRT 36.25/7.25 Gy; WG			66 yrs; PSA 3.3 ng/mL; HSPC; no metastases
26	1.41261	Cystitis noninfective	2
26	9.32983	Urinary tract infection	2
26	9.32983	End of follow-up
26	42.0828	Alive
27	-92.5427	EBRT 76/2 Gy			PSA max 14.3 ng/mL; ISUP 1; T1cN0M0
27	0	sSBRT 36.25/7.25 Gy; WG			70 yrs; PSA 5.08 ng/mL; HSPC; no metastases
27	0.065703	Cystitis noninfective	1
27	1.70828	Urinary tract obstruction	2
27	6.07753	Hematuria	2
27	11.958	Cystitis noninfective	1
27	34.0999	End of follow-up
27	36.8594	Death
28	-76.9054	EBRT 76/2 Gy			PSA max 63 ng/mL; ISUP 1; T2cN0M0
28	0	sSBRT 36.25/7.25 Gy; focal			68 yrs; PSA 5.54 ng/mL; HSPC; no metastases
28	13.6991	Distant metastases
28	21.9777	Urinary frequency	1
28	25.6242	Biochemical recurrence
28	25.657	Local recurrence
28	52.5296	End of follow-up
28	57.4244	Death
29	-116.064	EBRT 76/2 Gy			PSA max 16.6 ng/mL; ISUP 2; T3aN0M0
29		Urinary tract obstruction	2		Suprapubic catheter pre-sSBRT
29		Abdominal pain	1
29	0	sSBRT 36.25/7.25 Gy; WG			78 yrs; PSA 5.6 ng/mL; CRPC; oligometastatic
29	2.85808	Constipation	1
29	5.58476	Hematuria	1
29	6.07753	Hematuria	2
29	12.2865	Weight loss	3		Anorexia following sSBRT, >20% weight loss since treatment
29	12.2865	Urinary fistula	3	1	Fistula between bladder and skin
29	12.2865	Urinary tract obstruction	2
29	14.5861	Distant metastases
29	15.0131	Biochemical recurrence
29	28.088	Hematuria	2
29	26.3141	Hematuria	2
29	33.7714	End of follow-up
29	39.0276	Death
30	-92.1485	EBRT 76/2 Gy			PSA max 19 ng/mL; ISUP 1; T1cN0M0
30	0	sSBRT 36.25/7.25 Gy; WG			78 yrs; PSA 32.17 ng/mL; HSPC; no metastases
30	46.0907	End of follow-up
30	56.6032	Alive
31	-83.5	EBRT 76/2 Gy			PSA max 10.5 ng/mL; ISUP 1; T1cN0M0
31	0	sSBRT 36.25/7.25 Gy; WG			68 yrs; PSA 4.15 ng/mL; HSPC; no metastases
31	5.58476	Urinary tract infection	2
31	5.58476	Rectal hemorrhage	1
31	5.94612	Urinary tract pain	1
31	7.35874	Urinary frequency	2
31	7.35874	Urinary tract infection	2
31	11.0381	Urinary frequency	2
31	18.6268	Rectal hemorrhage	1
31	29.435	End of follow-up
31	39.0933	Alive
32	-41.82	EBRT 76/2 Gy			PSA max 6.7 ng/mL; ISUP 2; T3bN0M0
32	0	sSBRT 36.25/7.25 Gy; WG			66 yrs; PSA 3.85 ng/mL; CRPC; oligometastatic
32	0.558476	Urinary tract obstruction	1
32	0.558476	Cystitis noninfective	1
32	15.6702	Pelvic soft tissue necrosis	3	1	Necrosis of anterior wall of rectum, required surgery and stoma
32	15.6702	Urinary fistula	3	1	Cysto-rectal fistula
32	25.5256	Pelvic pain	3		Requires high doses of opioids
32	46.5506	Urinary incontinence	1
32	57.1616	Urinary tract infection	2		Recurrent infections
32	57.1616	End of follow-up
32	64.6846	Alive
33	-133.837	EBRT 76/2 Gy			PSA max 7.3 ng/mL; ISUP 1; T1cN0M0
33	0	sSBRT 36.25/7.25 Gy; focal			76 yrs; PSA 4.35 ng/mL; HSPC; no metastases
33	0.328515	Cystitis noninfective	1
33	8.57424	Urinary tract obstruction	1
33	31.1104	Cystitis noninfective	1
33	31.1104	Rectal hemorrhage	1
33	58.3114	End of follow-up
33	65.6045	Alive
34	-156.603	EBRT 76/2 Gy			PSA max 9.88 ng/mL; ISUP 2; T1cN0M0
34	0	sSBRT 36.25/7.25 Gy; WG			75 yrs; PSA 4.48 ng/mL; HSPC; no metastases
34	0.295664	Cystitis noninfective	1
34	59.067	Biochemical recurrence
34	59.067	Distant metastases
34	70.6307	Urinary frequency	2
34	75.5913	Hematuria	2
34	93.8239	Local recurrence
34	98.4231	End of follow-up
34	98.4231	Alive
35	-87.2865	EBRT 76/2 Gy			PSA max 5.4 ng/mL; ISUP 1; T1cN0M0
35	0	sSBRT 36.25/7.25 Gy; WG			72 yrs; PSA 0.8 ng/mL; HSPC; no metastases
35	5.28909	Urinary fistula	4	1	Large recto-urethral fistula, followed by pelvic abscess. Required hospitalization, permanent colostomy and bi-lateral urostomy.
35	5.28909	Rectal fistula	4	1
35	7.29304	Skin ulceration	3		Skin ulceration which formed a fistula in the region of the scrotum
35	36.5637	End of follow-up
35	39.6518	Alive
36	-61.7937	EBRT 76/2 Gy			PSA max 6.1 ng/mL; ISUP 4; T1cN0M0
36	0	sSBRT 35/7 Gy; WG			70 yrs; PSA 2.21 ng/mL; HSPC; no metastases
36	3.08804	Rectal hemorrhage	1
36	14.3561	Rectal hemorrhage	1
36	5.09198	Rectal hemorrhage	4	1	Urgent hospitalization indicated due to a life-threatening blood loss, required invasive treatment
36	20.3351	Cystitis noninfective	1
36	20.795	Rectal hemorrhage	1
36	28.6137	Rectal hemorrhage	3	1	Planned hospitalization, required blood transfusion
36	35.5125	Urinary frequency	1
36	35.5125	End of follow-up
36	35.5125	Alive
37	-110.841	EBRT 74/2 Gy			PSA max 6.53 ng/mL; ISUP 1; T1cN0M0
37	0	sSBRT 33.75/6.75 Gy; WG			76 yrs; PSA 2.46 ng/mL; HSPC; no metastases
37	0.42707	Cystitis noninfective	1
37	6.5046	Urinary frequency	2		Urination every 10-15 minutes, does not respond to standard pharmacotherapy, requires anti-pain medications.
37	6.99737	Urinary incontinence	2
37	7.19448	Rectal hemorrhage	3	1	Colonoscopy-proven angiodysplasia, required invasive treatment (limited improvement, further treatment required).
37	7.19448	Pelvic pain	2		Requires strong opioids. The pain is limiting instrumental ADL.
37	13.0092	Rectal hemorrhage	2
37	18.7254	End of follow-up
37	23.2589	Alive
38	-79.7963	EBRT 76/2 Gy			PSA max 17 ng/mL; ISUP 2; T1cN0M0
38	0	sSBRT 33.75/6.75 Gy; WG			81 yrs; PSA 2.26 ng/mL; HSPC; oligometastatic
38	1.44547	Cystitis noninfective	1
38	5.51905	Rectal pain	2
38	5.51905	Rectal hemorrhage	1
38	5.51905	Urinary retention	3	1	Catheter indicated due to urinary retention over a period of approximately half a year, followed by operative treatment. Subsequently - complete incontinence.
38	5.51905	Diarrhea	2
38	11.5637	Urinary incontinence	2
38	13.4034	Urinary tract infection	2
38	13.4034	Urinary retention	2
38	17.5427	Rectal pain	2
38	17.5427	Rectal hemorrhage	1
38	26.9711	End of follow-up
38	30.0263	Alive
39	-40.4402	EBRT 78/2 Gy			PSA max 7.71 ng/mL; ISUP 4; T3bN0M0
39	0	sSBRT 33.75/6.75 Gy; WG			77 yrs; PSA 1.62 ng/mL; HSPC; oligometastatic
39	5.02628	Proctitis	1
39	5.88042	Cystitis noninfective	3	1	Required hospitalization and interventional treatment (hyaluronic acid intra-bladder injections).
39	6.01183	Local recurrence
39	18.2326	End of follow-up
39	22.7661	Alive
40	-69.4481	EBRT 76/2 Gy			PSA max 13 ng/mL; ISUP 1; T1cN0M0
40	0	sSBRT 20/10 Gy; focal			70 yrs; PSA 4.25 ng/mL; HSPC; no metastases
40	43.9553	Cystitis noninfective	1
40	55.9461	Cystitis noninfective	1
40	59.9869	Cystitis noninfective	1
40	71.5834	Cystitis noninfective	1
40	81.0447	Cystitis noninfective	1
40	90.2102	End of follow-up
40	97.5	Alive
41	-95.7622	EBRT 78/2 Gy			PSA max 19 ng/mL; ISUP 5; T1cN0M0
41	pre-sSBRT	Urinary tract infection	3	1
41	0	sSBRT 30/6 Gy; WG			68 yrs; PSA 22.1 ng/mL; HSPC; oligometastatic
41	5.55191	Local recurrence
41	6.47175	Distant metastases
41	15.3088	Biochemical recurrence
41	18.5283	Constipation	1
41	18.5283	Fatigue	1
41	18.5283	End of follow-up
41	32.1616	Death
42	-76.2484	EBRT 76/2 Gy			PSA max 6.2 ng/mL; ISUP 1; T1cN0M0
42	0	sSBRT 22.5/7.5 Gy; WG			78 yrs; PSA 9.03 ng/mL; HSPC; no metastases
42	1.64258	Cystitis noninfective	1
42	3.81078	Urinary tract infection	3	1	Required hospitalization and IV treatment
42	9.49409	Urinary frequency	1
42	18.1997	End of follow-up
42	20.6307	Death
43	-49.2444	EBRT 76/2 Gy			PSA max 331.6 ng/mL; ISUP 4; T1cN0M0
43	0	sSBRT 30/5 Gy; WG			75 yrs; PSA 66 ng/mL; CRPC; no metastases
43	1.11695	Cystitis noninfective	2
43	17.0499	Biochemical recurrence
43	17.0499	Rectal hemorrhage	1
43	21.8791	Distant metastases
43	37.4507	Local recurrence
43	45.6307	End of follow-up
43	50.8541	Death
44	-169.547	EBRT 72/2 Gy			PSA max 40.9 ng/mL; ISUP 1; T1cN0M0
44	0	sSBRT 27.5/5.5 Gy; focal			68 yrs; PSA 8 ng/mL; HSPC; no metastases
44	0.131406	Urinary tract obstruction	1
44	10.0526	Cystitis noninfective	2
44	16.2615	Cystitis noninfective	2
44	21.7806	Cystitis noninfective	2
44	28.6794	Cystitis noninfective	1
44	33.7385	Cystitis noninfective	1
44	41.0972	Cystitis noninfective	1
44	56.5046	Urinary tract obstruction	1
44	70.5322	End of follow-up
44	73.3903	Alive
45	-79.7635	EBRT 74/2 Gy			PSA max 279.9 ng/mL; ISUP 2; T3bN1M0
45	0	sSBRT 27.5/5.5 Gy; WG			61 yrs; PSA 4 ng/mL; CRPC; no metastases
45	2.33246	Cystitis noninfective	1
45	5.55191	Cystitis noninfective	1
45	12.9106	Cystitis noninfective	1
45	25.1971	Local recurrence			Biopsy-proven
45	70.8607	Distant metastases			Lymph node metastases treated with local therapy (SBRT)
45	82.6873	Urinary fistula	3	1	Urethral fistula penetrating through symphysis pubis towards abdominal muscles. Found on MRI performed due to fever and abdominal discomfort.
45	82.9172	End of follow-up
45	82.9172	Alive
46	-113.863	EBRT 74/2 Gy			PSA max 16.3 ng/mL; ISUP 2; T2cN0M0
46		Cystitis noninfective	1
46	0	sSBRT 27.5/5.5 Gy; WG			68 yrs; PSA 7.8 ng/mL; HSPC; no metastases
46	0.361367	Urinary tract obstruction	1
46	16.0315	Urinary incontinence	1
46	27.0696	Rectal hemorrhage	1
46	59.954	End of follow-up
46	63.042	Alive
47	-61.7937	EBRT 76/2 Gy			PSA max 29.15 ng/mL; ISUP 5; T3bN0M0
47	0	sSBRT 27.5/5.5 Gy; WG			63 yrs; PSA 24.4 ng/mL; CRPC; no metastases
47	3.84363	Distant metastases
47	4.3364	Biochemical recurrence
47	46.7477	End of follow-up
47	47.6347	Death
48	-132.917	BT boost 54/2 + 10 Gy			PSA max 3.66 ng/mL; ISUP 1; T2cN0M0
48	0	sSBRT 36.25/7.25 Gy; focal			85 yrs; PSA 4.08 ng/mL; CRPC; no metastases
48	0.328515	Cystitis noninfective	1
48	10.611	Cystitis noninfective	1
48	10.611	End of follow-up
48	13.6991	Death
49	-25.1314	BT boost 52/2.6 + 13 Gy			PSA max 9 ng/mL; ISUP 1; T1cN0M0
49		Urinary incontinence	1
49	0	sSBRT 35/7 Gy; WG			55 yrs; PSA 6.68 ng/mL; HSPC; no metastases
49	5.28909	Cystitis noninfective	1
49	5.28909	Rectal hemorrhage	1
49	32.7201	End of follow-up
49	32.7201	Death
50	-114.98	BT boost 46/2 + 15 Gy			PSA max 66.52 ng/mL; ISUP 1; T3bN0M0
50		Cystitis noninfective	1
50	0	sSBRT 33.75/6.75 Gy; WG			63 yrs; PSA 4.95 ng/mL; HSPC; no metastases
50	2.95664	Urinary frequency	1
50	9.09987	Hematuria	2
50	9.09987	Rectal hemorrhage	2
50	17.8384	Proctitis	2
50	18.3311	Urinary incontinence	3		Intervention indicated
50	18.3311	Pelvic pain	2
50	18.3311	Cystitis noninfective	2
50	27.8252	Hematuria	3	1	Hospitalization indicated
50	27.8252	End of follow-up
50	32.5887	Alive
51	-116.59	BT boost 54/2 + 10 Gy			PSA max 8.3 ng/mL; ISUP 1; T2bN0M0
51	0	sSBRT 30/6 Gy; focal			70 yrs; PSA 2.37 ng/mL; CRPC; no metastases
51	16.0972	Colitis	2	1	Chronic colitis, possibly associated with RT. Required hospitalization.
51	16.0972	Diarrhea	2
51	17.3456	Biochemical recurrence
51	37.8121	Local recurrence
51	40.0788	Cystitis infective	2
51	49.3101	Second salvage (BT)			The patient received another local salvage (HDR BT 1x19 Gy). Further AE's were not assesed.
51	64.3233	Local recurrence (2nd)
51	94.5138	End of follow-up
51	94.8423	Alive
52	-62.7464	BT LDR			PSA max 23 ng/mL; ISUP MD; T1cN0M0
52	0	sSBRT 36.25/7.25 Gy; WG			58 yrs; PSA 7 ng/mL; HSPC; no metastases
52	7.29304	Cystitis noninfective	1
52	7.29304	Cystitis noninfective	1
52	7.29304	Urinary urgency	1
52	9.32983	Urinary fistula	3	1	Recto-vesical fistula. Fecal matter in the urine, required operation and sigmoidostomy
52	9.32983	Rectal fistula	3	1
52	9.55979	Pelvic soft tissue necrosis	4	1	Progressive necrosis of the prostate, neurological disorders, phlegmon of the right thig
52	10.0197	Sepsis	4	1	Multiple hospitalizations, life-threatening
52	13.272	End of follow-up
52	36.9908	Death
53	-55.9461	BT LDR			PSA max 13.34 ng/mL; ISUP 1; T2aN0M0
53	0	sSBRT 36.25/7.25 Gy; WG			70 yrs; PSA 17.21 ng/mL; HSPC; no metastases
53	3.02234	Pelvic pain	1
53	4.76347	Urinary fistula	4	1
53	4.76347	Skin ulceration	3	1	Multiple (>20) small skin ulcerations forming fistulas
53	4.76347	Rectal fistula	4	1
53	4.76347	Sepsis	4	1
53	4.76347	Pelvic soft tissue necrosis	4	1	Required urgent cystoprostatectomy
53	10.3811	Anal pain	2
53	10.3811	Rectal hemorrhage	3	1	Hospitalized due to rectal hemorrhage and pain
53	10.3811	Urinary tract obstruction	3	1	Nephrostomy indicated, required hospitalization
53	10.3811	Rectal pain	3	1	Severe pain, required hospitalization
53	13.1406	Pelvic soft tissue necrosis	3	1	Bowel necrosis, required colostomy
53	14.8817	Subcutaneous emphysema	2
53	21.2549	Pelvic soft tissue necrosis	2		Prostate bed necrosis
53	26.5112	Pelvic soft tissue necrosis	3	1	Prostate bed necrosis, abscess, required hospitalization
53	38.502	End of follow-up
53	43.7582	Alive
54	-96.0578	BT LDR			PSA max 35.15 ng/mL; ISUP 3; T1cN0M0
54	0	sSBRT 36.25/7.25 Gy; WG			64 yrs; PSA 7.2 ng/mL; CRPC; no metastases
54	0.229961	Cystitis noninfective	2
54	0.722733	Cystitis noninfective	1
54	1.18265	Urinary tract obstruction	1
54	1.0841	Cystitis noninfective	1
54	20.1708	Biochemical recurrence
54	20.4665	Distant metastases
54	21.7806	Local recurrence
54	39.5204	End of follow-up
54	39.5204	Alive
55	-44.8423	BT HDR 36/12 Gy			PSA max 10.48 ng/mL; ISUP 1; T1cN0M0
55	0	sSBRT 36.25/7.25 Gy; WG			62 yrs; PSA 2.8 ng/mL; HSPC; oligometastatic
55	0.295664	Urinary frequency	1
55	6.30749	End of follow-up
55	79.6649	Alive
56	-23.3246	HDR BT 33/11 Gy			PSA max 7.7 ng/mL; ISUP 1; T1cN0M0
56	0	sSBRT 30/6 Gy; focal			65 yrs; PSA 1.53 ng/mL; HSPC; oligometastases
56	4.13929	Cystitis noninfective	2
56	4.13929	urinary urgency	1
56	57.8844	End of follow-up
56	60.9396	Alive
